# Supplementary material for: A possible thermodynamic definition and equation of state for a model of political election cycles
Source: PLoS One. 2024 Mar 11;19(3):e0300113. doi: 10.1371/journal.pone.0300113 (PMC10927116; doi:10.1371/journal.pone.0300113)
Supplement: S1 Data — (ZIP) [file pone.0300113.s001.zip]

Archive with 8 entries (7 files):
- dataFiles/
- dataFiles/isothermVP186v3.txt
- dataFiles/isothermVP186v4.txt
- dataFiles/isothermVP190v3.txt
- dataFiles/isothermVP190v4.txt
- dataFiles/PVSfinal.txt
- dataFiles/PVTfinal.txt
- dataFiles/readme.txt
