# Supplementary material for: A possible thermodynamic definition and equation of state for a model of political election cycles
Source: PLoS One. 2024 Mar 11;19(3):e0300113. doi: 10.1371/journal.pone.0300113 (PMC10927116; doi:10.1371/journal.pone.0300113)
Supplement: S1 Data — (ZIP) [file pone.0300113.s001.zip › dataFiles/isothermVP186v3.txt]

1.0475	5.1775	185.861170525954
1.0175	5.2125	186.792803520168
1.02	5.2	184.934184070683
1.0275	5.195	185.397097932086
1.025	5.1975	185.397097932086
1.015	5.205	184.934184070683
1.015	5.2075	185.397097932086
1.015	5.205	184.934184070683
1.005	5.215	184.934184070683
1.005	5.2175	185.397097932086
1.005	5.225	186.792803520168
1.005	5.23	187.729106344199
1.005	5.2175	185.397097932086
1.005	5.22	185.861170525954
1.005	5.2175	185.397097932086
1.005	5.215	184.934184070683
1.005	5.2125	184.472426048533
1.005	5.215	184.934184070683
