# Supplementary material for: A possible thermodynamic definition and equation of state for a model of political election cycles
Source: PLoS One. 2024 Mar 11;19(3):e0300113. doi: 10.1371/journal.pone.0300113 (PMC10927116; doi:10.1371/journal.pone.0300113)
Supplement: S1 Data — (ZIP) [file pone.0300113.s001.zip › dataFiles/isothermVP186v4.txt]

1.1375	5.09	186.326404752743
1.0425	5.175	184.472426048533
1.02	5.1975	184.472426048533
1.04	5.18	184.934184070683
1.0175	5.2	184.472426048533
1.02	5.2075	186.326404752743
1.0075	5.2275	187.729106344199
1.0125	5.2225	187.729106344199
1.0125	5.215	186.326404752743
1.01	5.21	184.934184070683
1.0075	5.225	187.260369743223
1.0025	5.2275	186.792803520168
1.0075	5.2125	184.934184070683
1.01	5.2075	184.472426048533
1.01	5.215	185.861170525954
1.005	5.2275	187.260369743223
1.005	5.2125	184.472426048533
1.0075	5.2175	185.861170525954
