# Supplementary material for: A possible thermodynamic definition and equation of state for a model of political election cycles
Source: PLoS One. 2024 Mar 11;19(3):e0300113. doi: 10.1371/journal.pone.0300113 (PMC10927116; doi:10.1371/journal.pone.0300113)
Supplement: S1 Data — (ZIP) [file pone.0300113.s001.zip › dataFiles/isothermVP190v3.txt]

1.0175	5.2225	188.670102405666
1.0175	5.22	188.1990162527
1.01	5.2275	188.1990162527
1.005	5.2525	192.000888572722
1.005	5.2425	190.090447811116
1.005	5.2425	190.090447811116
1.005	5.245	190.56626845863
1.005	5.24	189.61581522952
1.005	5.24	189.61581522952
1.005	5.24	189.61581522952
