# Supplementary material for: A possible thermodynamic definition and equation of state for a model of political election cycles
Source: PLoS One. 2024 Mar 11;19(3):e0300113. doi: 10.1371/journal.pone.0300113 (PMC10927116; doi:10.1371/journal.pone.0300113)
Supplement: S1 Data — (ZIP) [file pone.0300113.s001.zip › dataFiles/isothermVP190v4.txt]

1.21	5.045	191.521485854377
1.0225	5.215	188.1990162527
1.015	5.2325	190.090447811116
1.015	5.2425	192.000888572722
1.0075	5.2475	191.521485854377
1.0025	5.2375	188.670102405666
