# Supplementary material for: A possible thermodynamic definition and equation of state for a model of political election cycles
Source: PLoS One. 2024 Mar 11;19(3):e0300113. doi: 10.1371/journal.pone.0300113 (PMC10927116; doi:10.1371/journal.pone.0300113)
Supplement: S1 Data — (ZIP) [file pone.0300113.s001.zip › dataFiles/PVTfinal.txt]

1.206230249	153.6995926	5.2225
1.11071061	163.6123647	5.2025
1.091442264	164.8440705	5.1925
1.072508181	162.3898621	5.16
1.056540615	179.4685529	5.245
1.048646201	172.00095	5.195
1.038211997	177.682811	5.2175
1.043416056	170.2895119	5.18
1.04602786	177.2391588	5.2225
1.051271096	178.5734498	5.235
1.04602786	169.017118	5.175
1.030454534	166.500781	5.145
1.035619709	170.7157683	5.175
1.030454534	186.7928035	5.26
1.043416056	189.1423677	5.285
1.033033893	184.011821	5.2475
1.030454534	184.472426	5.2475
1.02020134	184.9341841	5.24
1.022755034	179.0204419	5.21
1.02020134	172.4314903	5.17
1.02020134	184.9341841	5.24
1.015113065	179.9177856	5.2075
1.022755034	178.1275737	5.205
1.033033893	178.1275737	5.215
1.027881615	178.5734498	5.2125
1.022755034	165.6703549	5.1325
1.022755034	182.1808728	5.2275
1.022755034	185.8611705	5.2475
1.033033893	169.8643199	5.1675
1.025315121	169.017118	5.155
1.027881615	168.1741417	5.1525
1.022755034	178.5734498	5.2075
1.030454534	175.0374586	5.195
1.02020134	178.5734498	5.205
1.022755034	167.3353696	5.1425
1.02020134	170.7157683	5.16
1.015113065	180.3681428	5.21
1.022755034	180.8196273	5.22
1.022755034	165.6703549	5.1325
1.022755034	178.5734498	5.2075
1.022755034	179.9177856	5.215
1.025315121	177.2391588	5.2025
1.017654022	181.2722419	5.2175
1.027881615	182.6368947	5.235
1.025315121	174.1644556	5.185
1.027881615	176.3551748	5.2
1.025315121	163.2038446	5.12
1.022755034	185.8611705	5.2475
1.033033893	178.5734498	5.2175
1.025315121	173.7295883	5.1825
1.022755034	182.6368947	5.23
1.027881615	174.1644556	5.1875
1.022755034	173.2958068	5.1775
1.015113065	176.7966143	5.19
1.02020134	169.8643199	5.155
1.017654022	180.3681428	5.2125
1.025315121	179.9177856	5.2175
1.022755034	187.2603697	5.255
1.022755034	171.1430917	5.165
1.017654022	168.595103	5.145
1.015113065	180.3681428	5.21
1.022755034	178.1275737	5.205
1.017654022	185.8611705	5.2425
1.015113065	176.7966143	5.19
1.010050167	184.472426	5.2275
1.012578452	198.3434254	5.3025
1.022755034	174.1644556	5.1825
1.017654022	177.2391588	5.195
1.022755034	173.7295883	5.18
1.02020134	186.7928035	5.25
1.022755034	175.0374586	5.1875
1.022755034	182.1808728	5.2275
1.012578452	175.4755997	5.18
1.017654022	183.552366	5.23
1.022755034	184.011821	5.2375
1.017654022	170.7157683	5.1575
1.022755034	175.0374586	5.1875
1.02020134	182.1808728	5.225
1.022755034	170.7157683	5.1625
1.025315121	182.1808728	5.23
1.02020134	192.4814913	5.28
1.02020134	178.5734498	5.205
1.017654022	175.9148375	5.1875
1.02020134	172.8631083	5.1725
1.022755034	175.4755997	5.19
1.022755034	175.0374586	5.1875
1.017654022	187.7291063	5.2525
1.022755034	172.4314903	5.1725
1.030454534	179.4685529	5.22
1.025315121	178.5734498	5.21
1.015113065	182.1808728	5.22
1.02020134	167.3353696	5.14
1.02020134	184.011821	5.235
1.025315121	181.7259894	5.2275
1.030454534	179.0204419	5.2175
1.025315121	175.0374586	5.19
1.022755034	178.1275737	5.205
1.022755034	183.552366	5.235
1.017654022	183.0940582	5.2275
